# Supplementary material for: A Neuronal Cell Line Model for Studying Camel Prions
Source: Pathogens. 2026 Apr 27;15(5):472. doi: 10.3390/pathogens15050472 (PMC13209568; doi:10.3390/pathogens15050472)
Supplement: Supplementary file 1 [file pathogens-15-00472-s001.zip]

Archive with 1 entries (1 files):
- pathogens-4241663-supplementary.pdf
